# Supplementary material for: Synthetic rhizosphere bacterial communities induce systemic resistance to barley powdery mildew without major shifts in the native bacterial community
Source: Front Microbiol. 2026 Jun 30;17:1818676. doi: 10.3389/fmicb.2026.1818676 (PMC13365038; doi:10.3389/fmicb.2026.1818676)
Supplement: Supplementary file 1 [file Table_1.xlsx]

## Sheet: Sheet1
Table	S1_NB_plate_composition
Description	Composition of nutrient agar (NB) plates.

## Sheet: Sheet2
Reagent	For 1 L (g)
Nutrient Broth No. 4 (Fluka Analytical/ Sigma-Aldrich, St. Louis, USA)	8
Agar-agar	15
H2O	1 L
