# Supplementary material for: Synthetic rhizosphere bacterial communities induce systemic resistance to barley powdery mildew without major shifts in the native bacterial community
Source: Front Microbiol. 2026 Jun 30;17:1818676. doi: 10.3389/fmicb.2026.1818676 (PMC13365038; doi:10.3389/fmicb.2026.1818676)
Supplement: Supplementary file 2 [file Table_2.xlsx]

## Sheet: Sheet1
Table	S2_DAF_staining_solution_composition
Description	Composition of the DAF staining solution for the detection of fungal hyphae in barley leaves

## Sheet: Sheet2
Component	Stock concentration	Volume used	Final concentration	Additional note
MES	0.5 M	5 ml	50 mM	Buffer
CaCl2	1 M	50 ul	1 mM
KCl	1 M	12.5 ul	0.25 mM
H2O		25 ml		Bring to volume
DAF				Added to working solution for the staining
