# Supplementary material for: Synthetic rhizosphere bacterial communities induce systemic resistance to barley powdery mildew without major shifts in the native bacterial community
Source: Front Microbiol. 2026 Jun 30;17:1818676. doi: 10.3389/fmicb.2026.1818676 (PMC13365038; doi:10.3389/fmicb.2026.1818676)
Supplement: Supplementary file 3 [file Table_3.xlsx]

## Sheet: Sheet1
Table	S3_Permanova_microbiomes_rhizosphere
Description	PERMANOVA results showing comparisons between the microbiomes of the rhizosphere of barley, inoculated with WCS417r, barley or wheat rhizosphere SynComs, or a corresponding mock control solution.
Abbreviation description	BH	Benjamini-Hochberg adjusted p-values
	RH	Rhizosphere

## Sheet: Sheet2
Microbiome	Comparison	F-statistic	R-sq.	p-value	BH Adjusted p-value
RH	Control vs WCS417r	0.42	0.05	0.882	1
	Control vs Wheat	0.31	0.04	1	1
	Control vs Barley	0.22	0.03	0.895	1
	WCS417r vs Wheat	0.28	0.03	0.961	1
	Barley vs WCS417r	0.67	0.08	0.592	1
	Barley vs Wheat	0.4	0.05	0.9	1
