# Supplementary material for: Synthetic rhizosphere bacterial communities induce systemic resistance to barley powdery mildew without major shifts in the native bacterial community
Source: Front Microbiol. 2026 Jun 30;17:1818676. doi: 10.3389/fmicb.2026.1818676 (PMC13365038; doi:10.3389/fmicb.2026.1818676)
Supplement: Supplementary file 9 [file Table_9.xlsx]

## Sheet: Sheet2
Table	S9_50_treatment_responsive_genes
Description	50 annotated genes selected from the 200 most treatment-responsive genes identified by variance partitioning
Column description	ensemble_gene_id	Gene ID
	annotation	assigned annotation

## Sheet: Sheet1
ensemble_gene_id	annotation
HORVU.MOREX.r3.3HG0319500	Serine/threonine-protein kinase
HORVU.MOREX.r3.4HG0380480	Receptor protein kinase, putative
HORVU.MOREX.r3.3HG0237810	cDNA clone:001-038-D11, full insert sequence
HORVU.MOREX.r3.3HG0248440	Ras-like protein
HORVU.MOREX.r3.2HG0118560	cytochrome-c oxidase/ electron carrier
HORVU.MOREX.r3.3HG0226780	Reticulon-like protein
HORVU.MOREX.r3.4HG0412450	E2 ubiquitin-conjugating-like enzyme
HORVU.MOREX.r3.1HG0047100	LanC-like protein
HORVU.MOREX.r3.3HG0275090	SWI/SNF-related matrix-associated actin-dependent regulator of chromatin subfamily A-like protein 1
HORVU.MOREX.r3.4HG0388600	Eukaryotic aspartyl protease family protein, expressed
HORVU.MOREX.r3.2HG0178740	ATP-dependent zinc metalloprotease FtsH
HORVU.MOREX.r3.6HG0556580	Ribosomal RNA small subunit methyltransferase H
HORVU.MOREX.r3.5HG0520520	OTU domain-containing protein
HORVU.MOREX.r3.2HG0151290	Myb/SANT-like DNA-binding domain protein
HORVU.MOREX.r3.3HG0251770	Mitochondrial transcription termination factor family protein
HORVU.MOREX.r3.2HG0183710	WD-repeat protein, putative
HORVU.MOREX.r3.7HG0654930	MADS box transcription factor
HORVU.MOREX.r3.6HG0596410	MYB
HORVU.MOREX.r3.3HG0227420	Non-specific lipid-transfer protein
HORVU.MOREX.r3.6HG0600900	auxin canalization protein (DUF828)
HORVU.MOREX.r3.2HG0108850	SCAR family protein
HORVU.MOREX.r3.4HG0404410	Dirigent protein
HORVU.MOREX.r3.1HG0049870	Dihydroxy-acid dehydratase
HORVU.MOREX.r3.6HG0587290	2-succinyl-5-enolpyruvyl-6-hydroxy-3-cyclohexene-1-carboxylate synthase
HORVU.MOREX.r3.2HG0183330	Sulfotransferase
HORVU.MOREX.r3.7HG0650870	Xyloglucan alpha-1,6-xylosyltransferase
HORVU.MOREX.r3.5HG0496860	Acyl-coenzyme A thioesterase 9, mitochondrial
HORVU.MOREX.r3.6HG0624530	Transmembrane protein 184C family
HORVU.MOREX.r3.1HG0045830	Ubiquitin carboxyl-terminal hydrolase-like protein
HORVU.MOREX.r3.1HG0017890	Peptide chain release factor 1
HORVU.MOREX.r3.1HG0067260	NB-ARC domain-containing disease resistance protein
HORVU.MOREX.r3.4HG0399660	Mannitol transporter, putative, expressed
HORVU.MOREX.r3.4HG0390700	ERAD-associated E3 ubiquitin-protein ligase component HRD3A
HORVU.MOREX.r3.3HG0307950	GPI transamidase component PIG-S
HORVU.MOREX.r3.7HG0687190	Glucosamine-6-phosphate deaminase
HORVU.MOREX.r3.3HG0291410	E3 ubiquitin-protein ligase
HORVU.MOREX.r3.5HG0441840	Dof zinc finger protein
HORVU.MOREX.r3.6HG0630880	Leucine-rich repeat receptor-like protein kinase family protein
HORVU.MOREX.r3.1HG0019230	ABC transporter A family member 1
HORVU.MOREX.r3.6HG0566970	Sulfurtransferase
HORVU.MOREX.r3.1HG0072100	2-oxoglutarate-dependent dioxygenase
HORVU.MOREX.r3.5HG0503070	RNA binding protein
HORVU.MOREX.r3.5HG0420670	Translation elongation factor EF1A/initiation factor IF2gamma family protein
HORVU.MOREX.r3.7HG0714580	FAR1-related sequence 3
HORVU.MOREX.r3.3HG0253330	F-box family protein
HORVU.MOREX.r3.4HG0336660	Drug/metabolite transporter
HORVU.MOREX.r3.2HG0099920	Glyoxylate reductase/hydroxypyruvate reductase
HORVU.MOREX.r3.6HG0617320	SWIB complex BAF60b domain-containing protein
HORVU.MOREX.r3.1HG0089200	Protein FRIGIDA
HORVU.MOREX.r3.4HG0389580	Mitochondrial carrier family
