# Supplementary material for: Synthetic rhizosphere bacterial communities induce systemic resistance to barley powdery mildew without major shifts in the native bacterial community
Source: Front Microbiol. 2026 Jun 30;17:1818676. doi: 10.3389/fmicb.2026.1818676 (PMC13365038; doi:10.3389/fmicb.2026.1818676)
Supplement: Supplementary file 10 [file Table_10.xlsx]

## Sheet: Sheet1
Table	S10_overall_omnibus_permanova
Description	overall omnibus PERMANOVA for KEGG, COG and PFAM based on the Bray–Curtis distances of relative abundances
Column description	Df	Degrees of freedom
	Sum of Squares	Variation explained by term
	R2	Proportion of variance explained
	Pseudo-F	PERMANOVA test statistic
	Pr(>F)	Permutation-based p-value
	F.Model	Pairwise PERMANOVA test statistic
	p.value	Unadjusted p-value
	Adjusted p-value	Adjusted p-value

## Sheet: COG
COG
Overall PERMANOVA (Bray–Curtis, relative abundances)
Permutation test for adonis under reduced model
Permutation: free
Number of permutations: 999
adonis2(formula = distrelcog ~ treat_new, data = pmetdat)
	Df	Sum of Squares	R2	Pseudo-F	Pr(>F)
Model	3	0.0065157	0.22006	1.5048	0.126
Residual	16	0.0230934	0.77994
Total	19	0.029609	1
pairwise PERMANOVA
pairs	Df	Sum of Squares	F.Model	R2	p.value	Adjusted p-value
Barley SynCom vs Control	1	0.00310705	1.75726	0.180098	0.071	0.142
Barley SynCom vs P. simiae WCS417	1	0.00065497	0.671053	0.07739	0.675	0.942
Barley SynCom vs Wheat SynCom	1	0.000519777	0.456875	0.054024	0.9	0.942
Control vs P. simiae WCS417	1	0.00371261	2.12271	0.209698	0.054	0.142
Control vs Wheat SynCom	1	0.0045442	2.37837	0.229166	0.05	0.142
P. simiae WCS417 vs Wheat SynCom	1	0.00049273	0.440507	0.0521897	0.942	0.942

## Sheet: KEGG
KEGG
Overall PERMANOVA (Bray–Curtis, relative abundances)
Permutation test for adonis under reduced model
Permutation: free
Number of permutations: 999
adonis2(formula = distrelkegg ~ treat_new, data = pmetdat)
	Df	Sum of Squares	R2	Pseudo-F	Pr(>F)
Model	3	0.00034668	0.13084	0.8029	0.692
Residual	16	0.00230287	0.86916
Total	19	0.00264955	1
pairwise PERMANOVA
pairs	Df	Sum of Squares	F.Model	R2	p.value	Adjusted p-value
Barley SynCom vs Control	1	0.000154347	0.857724	0.0968334	0.575	0.824
Barley SynCom vs P. simiae WCS417	1	0.000137234	1.40423	0.149319	0.204	0.824
Barley SynCom vs Wheat SynCom	1	5.96435e-05	0.633842	0.0734136	0.605	0.824
Control vs P. simiae WCS417	1	0.000142443	0.73515	0.08416	0.759	0.824
Control vs Wheat SynCom	1	0.000133819	0.703829	0.0808643	0.824	0.824
P. simiae WCS417 vs Wheat SynCom	1	6.58734e-05	0.610454	0.0708969	0.753	0.824

## Sheet: PFAM
PFAM
Overall PERMANOVA (Bray–Curtis, relative abundances)
Permutation test for adonis under reduced model
Permutation: free
Number of permutations: 999
adonis2(formula = distrelpfam ~ treat_new, data = pmetdat)
	Df	Sum of Squares	R2	Pseudo-F	Pr(>F)
Model	3	0.00033058	0.1465	0.9155	0.514
Residual	16	0.00192585	0.8535
Total	19	0.00225643	1
pairwise PERMANOVA
pairs	Df	Sum of Squares	F.Model	R2	p.value	Adjusted p-value
Barley SynCom vs Control	1	6.81468e-05	0.688231	0.0792142	0.55	0.66
Barley SynCom vs P. simiae WCS417	1	0.000240147	1.85566	0.188284	0.127	0.66
Barley SynCom vs Wheat SynCom	1	8.772e-05	0.751854	0.085908	0.427	0.66
Control vs P. simiae WCS417	1	0.000124933	1.00703	0.111805	0.352	0.66
Control vs Wheat SynCom	1	4.59003e-05	0.412334	0.0490154	0.941	0.941
P. simiae WCS417 vs Wheat SynCom	1	9.43079e-05	0.665478	0.0767965	0.534	0.66

## Sheet: summary
Annotation	R²	F	p-value
KEGG	0.131	0.803	0.692
COG	0.22	1.505	0.126
Pfam	0.147	0.916	0.514
